# Supplementary material for: Complete Chloroplast Genome of Alternanthera sessilis and Comparative Analysis with Its Congeneric Invasive Weed Alternanthera philoxeroides
Source: Genes (Basel). 2024 Apr 25;15(5):544. doi: 10.3390/genes15050544 (PMC11121667; doi:10.3390/genes15050544)
Supplement: Supplementary file 1 [file genes-15-00544-s001.zip]

Archive with 2 entries (2 files):
- Table S1 Relative synonymous codon usage of cp genomes in A. sessilis and A. philoxeroides.xlsx
- Table S2 The Synonymous and non-synonymous substitution rates, and KaKs ratio of 55 protein-coding genes in A. sessilis and A. philoxeroides.xlsx
