# Supplementary material for: Complete Chloroplast Genome of Alternanthera sessilis and Comparative Analysis with Its Congeneric Invasive Weed Alternanthera philoxeroides
Source: Genes (Basel). 2024 Apr 25;15(5):544. doi: 10.3390/genes15050544 (PMC11121667; doi:10.3390/genes15050544)
Supplement: Supplementary file 1 [file genes-15-00544-s001.zip › Table S1 Relative synonymous codon usage of cp genomes in A. sessilis and A. philoxeroides.xlsx]

## Sheet: Table S1
Table S1 Relative synonymous codon usage of cp genomes in A. sessilis and A. philoxeroides
	Alternanthera sessilis	Alternanthera philoxeroides		Alternanthera sessilis	Alternanthera philoxeroides
Codon	RSCU	RSCU	Codon	RSCU	RSCU
UUU(F)	1.35	1.34	UAU(Y)	1.61	1.5
UUC(F)	0.65	0.66	UAC(Y)	0.39	0.5
UUA(L)	2.01	1.91	UAA(*)	1.63	1.16
UUG(L)	1.18	1.15	UAG(*)	0.72	0.95
CUU(L)	1.27	1.2	CAU(H)	1.51	1.4
CUC(L)	0.37	0.45	CAC(H)	0.49	0.6
CUA(L)	0.82	0.84	CAA(Q)	1.59	1.54
CUG(L)	0.34	0.44	CAG(Q)	0.41	0.46
AUU(I)	1.54	1.48	AAU(N)	1.55	1.44
AUC(I)	0.51	0.58	AAC(N)	0.45	0.56
AUA(I)	0.95	0.94	AAA(K)	1.5	1.43
AUG(M)	1	1	AAG(K)	0.5	0.57
GUU(V)	1.54	1.48	GAU(D)	1.6	1.52
GUC(V)	0.43	0.49	GAC(D)	0.4	0.48
GUA(V)	1.5	1.43	GAA(E)	1.53	1.52
GUG(V)	0.53	0.6	GAG(E)	0.47	0.48
UCU(S)	1.7	1.52	UGU(C)	1.51	1.32
UCC(S)	0.93	0.91	UGC(C)	0.49	0.68
UCA(S)	1.21	1.17	UGA(*)	0.65	0.89
UCG(S)	0.55	0.68	UGG(W)	1	1
CCU(P)	1.66	1.49	CGU(R)	1.42	1.31
CCC(P)	0.73	0.72	CGC(R)	0.39	0.37
CCA(P)	1.07	1.12	CGA(R)	1.43	1.21
CCG(P)	0.54	0.67	CGG(R)	0.43	0.55
ACU(T)	1.65	1.5	AGU(S)	1.23	1.18
ACC(T)	0.7	0.83	AGC(S)	0.37	0.54
ACA(T)	1.27	1.19	AGA(R)	1.72	1.77
ACG(T)	0.39	0.48	AGG(R)	0.61	0.8
GCU(A)	1.78	1.7	GGU(G)	1.29	1.24
GCC(A)	0.62	0.64	GGC(G)	0.37	0.49
GCA(A)	1.15	1.16	GGA(G)	1.64	1.52
GCG(A)	0.45	0.51	GGG(G)	0.7	0.75
note：RSCU means relative synonymous codon usage
