# Supplementary material for: Complete Chloroplast Genome of Alternanthera sessilis and Comparative Analysis with Its Congeneric Invasive Weed Alternanthera philoxeroides
Source: Genes (Basel). 2024 Apr 25;15(5):544. doi: 10.3390/genes15050544 (PMC11121667; doi:10.3390/genes15050544)
Supplement: Supplementary file 1 [file genes-15-00544-s001.zip › Table S2 The Synonymous and non-synonymous substitution rates, and KaKs ratio of 55 protein-coding genes in A. sessilis and A. philoxeroides.xlsx]

## Sheet: Table S2
Table S2 The Synonymous and non-synonymous substitution rates, and Ka/Ks ratio of 55 protein-coding genes in A. sessilis and A. philoxeroides.
gene name	SilentDif	SilentPos	Ks	NSynDif	NSynPos	Ka	Ka/Ks
LSC
psbA	2.00	251.17	0.008	0.00	810.83	0	0
matK	14.00	346.33	0.0416	15.00	1177.67	0.0128	0.307692
rps16	2.00	33.67	0.0619	0.00	116.33	0	0
psbK	1.00	39.00	0.0261	0.00	123	0	0
psbL	0.00	29.00	0	0.00	88.00	0	/
atpA	9.00	381.33	0.024	4.00	1142.67	0.0035	0.145833
atpF	1.00	122.5	0.0082	0.00	429.5	0	0
atpH	0.00	68.67	0	0.00	177.33	0	/
atpI	7.00	183.67	0.0391	2.00	560.33	0.0036	0.0920716
rps2	4.00	165	0.0246	2.00	546	0.0037	0.150407
rpoC2	18.00	956.17	0.0191	25.00	3147.83	0.008	0.418848
rpoC1	6.00	475.67	0.0127	3.00	1555.33	0.0019	0.149606
rpoB	21.00	759.83	0.0282	5.00	2453.17	0.002	0.070922
petN	0.00	23.83	0	0.00	66.17	0	/
psbM	0.00	28.00	0	0.00	77.00	0	/
psbD	8.00	252.17	0.0324	0.00	809.83	0	0
psbC	9.00	352.17	0.026	0.00	1069.83	0	0
psbZ	2.00	49.00	0.042	0.00	140	0	0
rps14	4.00	69.50	0.0599	0.00	233.5	0	0
psaB	19.00	506.33	0.0385	0.00	1698.67	0	0
psaA	13.00	530.33	0.0249	1.00	1722.67	0.0006	0.0240964
rps4	6.00	147.17	0.0419	2.00	458.83	0.0044	0.105012
ndhJ	1.00	112.5	0.0089	1.00	364.5	0.0027	0.303371
ndhK	4.00	165.75	0.0245	0.00	515.25	0	0
ndhC	0.00	87.17	0	1.00	275.83	0.0036	/
atpE	3.00	95.92	0.0319	1.00	309.08	0.0032	0.100313
atpB	9.00	370	0.0247	2.00	1112	0.0018	0.0728745
rbcL	9.00	348.67	0.0263	1.00	1079.33	0.0009	0.0342205
accD	1.00	249.17	0.004	15.00	1091.83	0.0139	3.475
psaI	0.00	26.83	0	1.00	75.17	0.0134	/
cemA	2.00	147.67	0.0137	2.00	542.33	0.0037	0.270073
petA	5.00	231.25	0.0219	7.00	731.75	0.0096	0.438356
psbJ	0.00	36.33	0	2.00	86.67	0.0234	/
psbL	0.00	29.00	0	0.00	88.00	0	/
psbF	0.00	34.83	0	0.00	85.17	0	/
psbE	3.00	61.50	0.0504	0.00	190.5	0	0
petL	1.00	28.33	0.0362	0.00	67.67	0	0
petG	0.00	31.17	0	0.00	82.83	0	/
psaJ	0.00	29.17	0	0.00	99.83	0	/
rpl33	1.00	49.50	0.0205	0.00	151.5	0	0
rps18	1.00	71.50	0.0141	0.00	234.5	0	0
rpl20	4.00	89.92	0.0459	0.00	300.08	0	0
rps12	1.00	31.67	0.0323	0.00	88.33	0	0
clpP	1.00	139.33	0.0072	2.00	448.67	0.0045	0.625
psbB	13.00	366.58	0.0363	3.00	1154.42	0.0026	0.0716253
psbT	0.00	23.67	0	0.00	72.33	0	/
psbN	0.00	34.17	0	0.00	97.83	0	/
psbH	2.00	56.50	0.0363	0.00	165.5	0	0
petB	3.00	161.5	0.0188	0.00	486.5	0	0
petD	0.00	120.5	0	0.00	362.5	0	/
rpoA	3.00	219.92	0.0138	8.00	785.08	0.0103	0.746377
rps11	3.00	109.83	0.0278	0.00	307.17	0	0
rpl36	0.00	30.50	0	0.00	83.50	0	/
infA	0.00	23.58	0	2.00	69.42	0.0294	/
rps8	3.00	102.33	0.0299	1.00	302.67	0.0033	0.110368
rpl14	1.00	90.67	0.0111	0.00	275.33	0	0
rpl16	1.00	95.17	0.0106	0.00	264.83	0	0
rps3	3.00	147.83	0.0206	2.00	506.17	0.004	0.194175
rps19	5.00	66.75	0.0789	0.00	212.25	0	0
SSC
ndhF	28.50	507.75	0.0583	11.50	1730.25	0.0067	0.114923
rpl32	2.00	39.25	0.0528	1.00	119.75	0.0084	0.159091
ccsA	2.50	220.92	0.0114	10.50	751.08	0.0141	1.23684
ndhD	17.00	361.5	0.0486	5.00	1141.5	0.0044	0.090535
psaC	1.00	59.83	0.0169	0.00	186.17	0	0
ndhE	4.00	75.83	0.0547	1.00	230.17	0.0044	0.0804388
ndhG	4.00	130.83	0.0312	1.00	400.17	0.0025	0.0801282
ndhI	1.00	120.33	0.0084	2.00	392.67	0.0051	0.607143
ndhA	7.00	145.5	0.0497	7.00	421.5	0.0168	0.338028
ndhH	6.00	264.17	0.0231	2.00	917.83	0.0022	0.0952381
IRs
rps12	1.00	99.83	0.0101	0.00	272.17	0	0
rps7	1.00	117.67	0.0085	0.00	350.33	0	0
ndhB	2.00	375.83	0.0053	1.00	1157.17	0.0009	0.169811
rpl2	1.00	209.17	0.0048	1.00	615.83	0.0016	0.333333
Note: SilentDif: total number of synonymous difference; SilentPos: total number of synonymous sites; Ks: number of synonymous substitution per synonymous site; NSynDif: total number of non-synonymous difference; NSynPos: total number of non-synonymous sites; Ka: number of non-synonymous substitution per non-synonymous site.
